# Supplementary material for: An atlas of amyloid aggregation: the impact of substitutions, insertions, deletions and truncations on amyloid beta fibril nucleation
Source: Nat Commun. 2022 Nov 18;13:7084. doi: 10.1038/s41467-022-34742-3 (PMC9674652; doi:10.1038/s41467-022-34742-3)
Supplement: Supplementary file 4 — Supplementary Dataset 1 [file 41467_2022_34742_MOESM4_ESM.xlsx]

## Sheet: Sheet1
Supplementary Data 1. Impact on aggregation rates for Aß42 variants for which these measurements could be retrieved from the literature and the qualitative agreement or disagreement with NS
Aβ variant	fAD class	Nucleation score	category FDR10	Yang et al., 2018 (https://www.pnas.org/content/pnas/115/26/E5849.full.pdf)	Thacker et al., 2020 (https://www-pnas-org.sire.ub.edu/content/pnas/117/41/25272.full.pdf)	Bolognesi et al., 2014 (https://pubs-acs-org.sire.ub.edu/doi/pdf/10.1021/cb400616y)	Hori et al., 2006 (https://www.jbc.org/content/282/7/4916.long)	Meisl et al., 2016 (https://www.nature.com/articles/srep18728)	Chen et al., 2012 (https://journals.plos.org/plosone/article?id=10.1371/journal.pone.0035807)	Zhou et al., 2011 (https://www.ncbi.nlm.nih.gov/pmc/articles/PMC3377078/)	Benilova et al., 2014 (https://pubmed.ncbi.nlm.nih.gov/25253695)	Morimoto et al., 2004 (https://www.jbc.org/content/279/50/52781.long)	Murray et al., 2016 (https://onlinelibrary.wiley.com/doi/epdf/10.1002/prot.24995)	Thu et al., 2019 (https://aip.scitation.org/doi/full/10.1063/1.5096379)	Dammers et al., 2017 (https://www.ncbi.nlm.nih.gov/pmc/articles/PMC5612032/)	Cabrera et al., 2018 (https://pubmed.ncbi.nlm.nih.gov/28711595/)	Weiffert et al., 2019 (https://pubs.acs.org/doi/pdf/10.1021/acschemneuro.8b00676 )	Vandersteen et al., 2012 (https://pubmed.ncbi.nlm.nih.gov/23103738/)	Meisl et al., 2014 (https://www.pnas.org/doi/10.1073/pnas.1401564111)	Agreement
A2T		0.538903	WT-like NS								Similar aggregation rate		Decreased/similar aggregation rate							x
A2V	Recessive	-0.975086	Decreasing NS					Decreased aggregation rate			Similar aggregation rate		Decreased aggregation rate							v
H6R	Unclear pathogenicity	-0.199547	WT-like NS				Increased aggregation rate													x
D7H	Dominant	1.0146	Increasing NS						Decreased aggregation rate											x
D7N	Dominant	0.491586	WT-like NS				Increased aggregation rate													v
E11K	Dominant	0.376245	WT-like NS							Increased aggregation rate										v
A21G	Dominant	0.472801	WT-like NS	Similar aggregation rate										-0.671						x
A21S		-0.944652	Decreasing NS		Decreased aggregation rate															v
E22G	Dominant	2.69562	Increasing NS	Increased aggregation rate		Increased aggregation rate	Increased aggregation rate							0.209						v
E22K	Dominant	0.590773	WT-like NS	Increased aggregation rate										0.545						v
E22Q	Dominant	2.17908	Increasing NS	Increased aggregation rate																v
D23N	Dominant	2.32701	Increasing NS	Increased aggregation rate										0.238						v
V40S		no NS estimation	non-nucleating		Decreased aggregation rate															v
A42S		-0.0540064	WT-like NS		Similar aggregation rate															v
A42T	Dominant	1.61023	Increasing NS									Increased aggregation rate								v
A42R		-3.80791	Decreasing NS											-0.034						v
AB4-42		1.44207	Increasing NS													Increased aggregation rate				v
AB4-40		-3.74784	Decreasing NS													Decreased aggregation rate				v
AB40		-4.36192	Decreasing NS													Decreased aggregation rate		Decreased aggregation rate	Decreased aggregation rate	v
AB4-34		-3.0919	Decreasing NS													Decreased aggregation rate				v
AB1-34		-3.83757	Decreasing NS													Decreased aggregation rate				v
AB5-42		1.00924	Increasing NS														Increased aggregation rate			v
AB1-37		-3.70882	Decreasing NS															Decreased aggregation rate		v
AB1-38		-4.13966	Decreasing NS															Decreased aggregation rate		v
AB3-42		0.644961	WT-like NS												Increased aggregation rate					v
