# Supplementary material for: An atlas of amyloid aggregation: the impact of substitutions, insertions, deletions and truncations on amyloid beta fibril nucleation
Source: Nat Commun. 2022 Nov 18;13:7084. doi: 10.1038/s41467-022-34742-3 (PMC9674652; doi:10.1038/s41467-022-34742-3)
Supplement: Supplementary file 5 — Supplementary Dataset 2 [file 41467_2022_34742_MOESM5_ESM.xlsx]

## Sheet: candidate_fad
Supplementary Data 2. Candidate fAD variants
AA sequence	ID	Dataset	Nucleation score	FDR=0.1 category
DAEFRHDSGYEVHHQKLVIGLMVGGVVIA	Del_k13_19-31	deletion	3.39575	NS_inc
DAEFRHDSGYEVHHQKLVFFAPDVGSNKGAIIGLMVGGVVIA	E-22-P	single	3.23888	NS_inc
DAEFRHDSGYEVHHQKLVFFGSNKGAIIGLMVGGVVIA	Del_k4_21-24	deletion	3.03749	NS_inc
DAEFRHDSGYEVHHQKLIIGLMVGGVVIA	Del_k13_18-30	deletion	3.03045	NS_inc
DAEFRHDSGYEVHHQKLVIIGLMVGGVVIA	Del_k12_19-30	deletion	3.00142	NS_inc
DAEFRHDSGYEVHHQKLVFSNKGAIIGLMVGGVVIA	Del_k6_20-25	deletion	2.88688	NS_inc
DAEFRHDSGYEVHHQKLVFFANDVGSNKGAIIGLMVGGVVIA	E-22-N	single	2.87529	NS_inc
DAEFRHDSGYEVHHQKLVFFSNKGAIIGLMVGGVVIA	Del_k5_21-25	deletion	2.79964	NS_inc
DAEFRHDSGYEVHHQKLVFFAEDVGSNKGAIIGLMVGGVVNIA	Ins_k1_40_N	insertion	2.70057	NS_inc
DAEFRHDSGYEVHHQKLVFFAEDVGSNKGVIIGLMVGGVVIA	A-30-V	single	2.68756	NS_inc
DAEFRHDSGYEVHHQKVGSNKGAIIGLMVGGVVIA	Del_k7_17-23	deletion	2.68639	NS_inc
DAEFRHDSGYEVHHQKLVFFAGSNKGAIIGLMVGGVVIA	Del_k3_22-24	deletion	2.6732	NS_inc
KGAIIGLMVGGVVIA	Del_k27_1-27;kmer15_28-42	truncation	2.66162	NS_inc
DAEFRHDSGYEVHHQKLVFFNKGAIIGLMVGGVVIA	Del_k6_21-26	deletion	2.61817	NS_inc
DAEFRHKGAIIGLMVGGVVIA	Del_k21_7-27	deletion	2.58491	NS_inc
DAEFRHDSGYEVHHQKLVGFFAEDVGSNKGAIIGLMVGGVVIA	Ins_k1_18_G	insertion	2.55859	NS_inc
DAEFRHDSGYEVHHQKLVFIGLMVGGVVIA	Del_k12_20-31	deletion	2.55335	NS_inc
DAEFRHDSGYEVHHQKLVFVGSNKGAIIGLMVGGVVIA	Del_k4_20-23	deletion	2.53662	NS_inc
DAEFRHDSGYEVHYHQKLVFFAEDVGSNKGAIIGLMVGGVVIA	Ins_k1_13_Y	insertion	2.52371	NS_inc
DAEFRHDSGYEVHHQKLVFFANKGAIIGLMVGGVVIA	Del_k5_22-26	deletion	2.50805	NS_inc
DAEFRHDSGYEVHVHQKLVFFAEDVGSNKGAIIGLMVGGVVIA	Ins_k1_13_V	insertion	2.4835	NS_inc
DAEFRHDSGYEVHFHQKLVFFAEDVGSNKGAIIGLMVGGVVIA	Ins_k1_13_F	insertion	2.47699	NS_inc
DAEFRHDSGYEVHHQKLVNKGAIIGLMVGGVVIA	Del_k8_19-26	deletion	2.4449	NS_inc
DAEFRHDSGYEVHHQKLVFKGAIIGLMVGGVVIA	Del_k8_20-27	deletion	2.44117	NS_inc
DAEFRHDSGYEVHHQKLSNKGAIIGLMVGGVVIA	Del_k8_18-25	deletion	2.40329	NS_inc
DAEFRHDSGYEVHHQKLVFFAEDSVGSNKGAIIGLMVGGVVIA	Ins_k1_23_S	insertion	2.35742	NS_inc
DAEFRHDSGYEVHHQKLVFGSNKGAIIGLMVGGVVIA	Del_k5_20-24	deletion	2.33588	NS_inc
DAEFRHDSGYEVHHQKLVFFASDVGSNKGAIIGLMVGGVVIA	E-22-S	single	2.31713	NS_inc
DAEFRHDSGYEVHHQKLVFVFAEDVGSNKGAIIGLMVGGVVIA	Ins_k1_19_V	insertion	2.26578	NS_inc
DAEFRHDSGYEVHHQKLVFFDVGSNKGAIIGLMVGGVVIA	Del_k2_21-22	deletion	2.2564	NS_inc
DAEFRHVGSNKGAIIGLMVGGVVIA	Del_k17_7-23	deletion	2.25051	NS_inc
DAEFRHDSGYEVNHQKLVFFAEDVGSNKGAIIGLMVGGVVIA	H-13-N	single	2.24804	NS_inc
DAEFRHDSGYEVHHQKLVFKFAEDVGSNKGAIIGLMVGGVVIA	Ins_k1_19_K	insertion	2.16329	NS_inc
DAEFRHDSGYEVHMHQKLVFFAEDVGSNKGAIIGLMVGGVVIA	Ins_k1_13_M	insertion	2.12708	NS_inc
DAEFRHDSGYKEVHHQKLVFFAEDVGSNKGAIIGLMVGGVVIA	Ins_k1_10_K	insertion	2.07611	NS_inc
DAEFRHDSGYEVHHQKLVFFAEDVGSNKGAIIGLMVGGVVYIA	Ins_k1_40_Y	insertion	2.06986	NS_inc
DAEFRHDSGYEVHHQKLVFFIGLMVGGVVIA	Del_k11_21-31	deletion	2.01223	NS_inc
DAEFRHDSGYEVHHQKLVFFAEQDVGSNKGAIIGLMVGGVVIA	Ins_k1_22_Q	insertion	2.00919	NS_inc
DAEFRHSNKGAIIGLMVGGVVIA	Del_k19_7-25	deletion	1.99533	NS_inc
DAEFRVGSNKGAIIGLMVGGVVIA	Del_k18_6-23	deletion	1.98635	NS_inc
DAEFRHDSGYEVHHQKLVFDVGSNKGAIIGLMVGGVVIA	Del_k3_20-22	deletion	1.97298	NS_inc
GSNKGAIIGLMVGGVVIA	Del_k24_1-24;kmer18_25-42	truncation	1.96584	NS_inc
DAEFRHDSGYEVHIHQKLVFFAEDVGSNKGAIIGLMVGGVVIA	Ins_k1_13_I	insertion	1.96465	NS_inc
DAEFRHDSGVYEVHHQKLVFFAEDVGSNKGAIIGLMVGGVVIA	Ins_k1_9_V	insertion	1.9625	NS_inc
DAEFRHNKGAIIGLMVGGVVIA	Del_k20_7-26	deletion	1.95339	NS_inc
DAEFRHDSGYHVHHQKLVFFAEDVGSNKGAIIGLMVGGVVIA	E-11-H	single	1.93442	NS_inc
VGSNKGAIIGLMVGGVVIA	Del_k23_1-23;kmer19_24-42	truncation	1.90179	NS_inc
DAEFRHDSGYEVHHGAIIGLMVGGVVIA	Del_k14_15-28	deletion	1.87854	NS_inc
DAEFRHDSGYEVHHQKLVFFAEDVGSNKGAIHIGLMVGGVVIA	Ins_k1_31_H	insertion	1.85864	NS_inc
DAEFRHDSGYEVHHQKLVLFAEDVGSNKGAIIGLMVGGVVIA	F-19-L	single	1.85753	NS_inc
DAEFRHDSGYEVHHQKLVFFAEDVGSNKGAIIGLMVGGVVINA	Ins_k1_41_N	insertion	1.85675	NS_inc
SNKGAIIGLMVGGVVIA	Del_k25_1-25;kmer17_26-42	truncation	1.85307	NS_inc
DAEFRHDSGYEVHHQKLVFFAAEDVGSNKGAIIGLMVGGVVIA	Ins_k1_20_A;Ins_k1_21_A	insertion	1.84194	NS_inc
DAEFRHDSGYEVHHQKLVFFAEDVGSNKGAIIGLMVGGVVIN	A-42-N	single	1.8408	NS_inc
DAEFRHDSGYEVHHQKGSNKGAIIGLMVGGVVIA	Del_k8_17-24	deletion	1.82291	NS_inc
MAEFRHDSGYEVHHQKLVFFAEDVGSNKGAIIGLMVGGVVIA	D-1-M	single	1.82117	NS_inc
DAEFRHDSGYEVHHQPKLVFFAEDVGSNKGAIIGLMVGGVVIA	Ins_k1_15_P	insertion	1.78591	NS_inc
DAEFRHDSGYEVHHQKLVFFAEDVGSNKGAIIGLMVGGVVIL	A-42-L	single	1.78577	NS_inc
DAEFRHGSNKGAIIGLMVGGVVIA	Del_k18_7-24	deletion	1.77616	NS_inc
DAEFRHDSGYEVHHQKLVFFAEDVGSNKGAIIGLMVGGVIVIA	Ins_k1_39_I	insertion	1.77145	NS_inc
DAEFRHDSGYEVHHQVFFAEDVGSNKGAIIGLMVGGVVIA	Del_k2_16-17	deletion	1.76625	NS_inc
DAEFRHDSGYEVHHQKKGAIIGLMVGGVVIA	Del_k11_17-27	deletion	1.75431	NS_inc
DAEFRHDSGVHHQKLVFFAEDVGSNKGAIIGLMVGGVVIA	Del_k2_10-11	deletion	1.74626	NS_inc
DAEFRHDSGYEVHHIKLVFFAEDVGSNKGAIIGLMVGGVVIA	Q-15-I	single	1.74154	NS_inc
DAEFRHDSGYEVHHQKLVFFAEPVGSNKGAIIGLMVGGVVIA	D-23-P	single	1.74078	NS_inc
DAEFRHDSGYEVHHQKLVFHFAEDVGSNKGAIIGLMVGGVVIA	Ins_k1_19_H	insertion	1.73426	NS_inc
DAEFRHDSGYEVHHQKLVFFAEGSNKGAIIGLMVGGVVIA	Del_k2_23-24	deletion	1.72324	NS_inc
DAEFRHDSGYEVHHQKLVFFAEDGGSNKGAIIGLMVGGVVIA	V-24-G	single	1.72201	NS_inc
DAEFRHDSGYEVHHQKLVFFAEDVGSFKGAIIGLMVGGVVIA	N-27-F	single	1.71166	NS_inc
DAEFRHDSGYEVHHPKLVFFAEDVGSNKGAIIGLMVGGVVIA	Q-15-P	single	1.68243	NS_inc
DAEFRHDSGYEVHHQKLVFFAEDQGSNKGAIIGLMVGGVVIA	V-24-Q	single	1.65402	NS_inc
DAEFRHDSGYEVHHQKLVFFAEGDVGSNKGAIIGLMVGGVVIA	Ins_k1_22_G	insertion	1.63727	NS_inc
DAEFRHDSGYEVHHQPLVFFAEDVGSNKGAIIGLMVGGVVIA	K-16-P	single	1.62793	NS_inc
DAEFRHDSGYEVHHQKLVFFAEDVGSNKGAINIGLMVGGVVIA	Ins_k1_31_N	insertion	1.62516	NS_inc
DAEFRHDSGYEVHHQKLVFFAEDIGSNKGAIIGLMVGGVVIA	V-24-I	single	1.60995	NS_inc
DAEFARHDSGYEVHHQKLVFFAEDVGSNKGAIIGLMVGGVVIA	Ins_k1_4_A	insertion	1.60849	NS_inc
DAEFRHDSGYEVHHQKLVFFAEPDVGSNKGAIIGLMVGGVVIA	Ins_k1_22_P	insertion	1.59795	NS_inc
DAEFRHDSGYEVHHQKLVVGSNKGAIIGLMVGGVVIA	Del_k5_19-23	deletion	1.58483	NS_inc
DAEFRHDSGYEVHHQKLVFFAADVGSNKGAIIGLMVGGVVIA	E-22-A	single	1.56713	NS_inc
DAEFRHDSGYEVHHQKLVFFAEDVGSNKGAIIGLMVGGVVTIA	Ins_k1_40_T	insertion	1.55528	NS_inc
DAEFRHDSGYEVHHQKLNKGAIIGLMVGGVVIA	Del_k9_18-26	deletion	1.55086	NS_inc
DAEFRHDSGYEVHHQKLVFFAEDVGSNKVAIIGLMVGGVVIA	G-29-V	single	1.54767	NS_inc
DAEFRHDSGYEVHHQKLVFFAHDVGSNKGAIIGLMVGGVVIA	E-22-H	single	1.54612	NS_inc
DAEFRHDSGYEVIHQKLVFFAEDVGSNKGAIIGLMVGGVVIA	H-13-I	single	1.54597	NS_inc
DAEFRHDSGYEVHHVGSNKGAIIGLMVGGVVIA	Del_k9_15-23	deletion	1.54041	NS_inc
DAEFRHVFFAEDVGSNKGAIIGLMVGGVVIA	Del_k11_7-17	deletion	1.53635	NS_inc
DAEFRHDSGYEVHHQKLVFFAEDVGSNKCAIIGLMVGGVVIA	G-29-C	single	1.53357	NS_inc
DAEFRHDSGYEVHHQKLVFFAESNKGAIIGLMVGGVVIA	Del_k3_23-25	deletion	1.52831	NS_inc
DAEFRHDSGYEVVHQKLVFFAEDVGSNKGAIIGLMVGGVVIA	H-13-V	single	1.52814	NS_inc
DAEFRHSSGYEVHHQKLVFFAEDVGSNKGAIIGLMVGGVVIA	D-7-S	single	1.51065	NS_inc
DAEFRHDSGYEVHHQKLYFFAEDVGSNKGAIIGLMVGGVVIA	V-18-Y	single	1.50197	NS_inc
DAEFRHDSGYEVHHQKLVSNKGAIIGLMVGGVVIA	Del_k7_19-25	deletion	1.50089	NS_inc
DAEFRHDSGYEVHHQKTVFFAEDVGSNKGAIIGLMVGGVVIA	L-17-T	single	1.49206	NS_inc
DAEFRHDSGYEVHHVKLVFFAEDVGSNKGAIIGLMVGGVVIA	Q-15-V	single	1.4894	NS_inc
DAEFRHDSGYEVHHQKLVIFAEDVGSNKGAIIGLMVGGVVIA	F-19-I	single	1.48292	NS_inc
HQKLVFFAEDVGSNKGAIIGLMVGGVVIA	Del_k13_1-13;kmer29_14-42	truncation	1.47483	NS_inc
DAEFRHDSGYEVHHQKLVFRFAEDVGSNKGAIIGLMVGGVVIA	Ins_k1_19_R	insertion	1.47036	NS_inc
DAEFRHDSGYEVHHQKDVGSNKGAIIGLMVGGVVIA	Del_k6_17-22	deletion	1.4548	NS_inc
DAEFRHDSGYTVHHQKLVFFAEDVGSNKGAIIGLMVGGVVIA	E-11-T	single	1.44891	NS_inc
DAEFRHDSGYPVHHQKLVFFAEDVGSNKGAIIGLMVGGVVIA	E-11-P	single	1.44597	NS_inc
DAEFRHDSGGSNKGAIIGLMVGGVVIA	Del_k15_10-24	deletion	1.44298	NS_inc
FRHDSGYEVHHQKLVFFAEDVGSNKGAIIGLMVGGVVIA	Del_k3_1-3;kmer39_4-42	truncation	1.44207	NS_inc
DAEFRHDSGYEVHHQKLVFFAEDVGSNKGAIIGLMVGGVVFIA	Ins_k1_40_F	insertion	1.44115	NS_inc
DAEFRHDSGYQVHHQKLVFFAEDVGSNKGAIIGLMVGGVVIA	E-11-Q	single	1.4372	NS_inc
DAEFRHDSSGYEVHHQKLVFFAEDVGSNKGAIIGLMVGGVVIA	Ins_k1_7_S;Ins_k1_8_S	insertion	1.43514	NS_inc
DAEFRHDSGYEVHHQKLVFFASNKGAIIGLMVGGVVIA	Del_k4_22-25	deletion	1.4333	NS_inc
DAEFRHTSGYEVHHQKLVFFAEDVGSNKGAIIGLMVGGVVIA	D-7-T	single	1.42403	NS_inc
DAEFRHDSGYEVHLHQKLVFFAEDVGSNKGAIIGLMVGGVVIA	Ins_k1_13_L	insertion	1.42356	NS_inc
DAEFRHFAEDVGSNKGAIIGLMVGGVVIA	Del_k13_7-19	deletion	1.41973	NS_inc
DAEFRHDSGYEVHHCKLVFFAEDVGSNKGAIIGLMVGGVVIA	Q-15-C	single	1.40947	NS_inc
DAEFRHDSGYEVHHQKLVQFFAEDVGSNKGAIIGLMVGGVVIA	Ins_k1_18_Q	insertion	1.40613	NS_inc
DAEFRHDSGYEVHVFFAEDVGSNKGAIIGLMVGGVVIA	Del_k4_14-17	deletion	1.39946	NS_inc
DAEFRHDSGSNKGAIIGLMVGGVVIA	Del_k16_9-24;Del_k16_10-25	deletion	1.39704	NS_inc
DAEFRHDSGYEVHIQKLVFFAEDVGSNKGAIIGLMVGGVVIA	H-14-I	single	1.39447	NS_inc
DAEFRHDSGYEVHHQKLVFFAEDVGSNKGAIIMVGGVVIA	Del_k2_33-34	deletion	1.39382	NS_inc
DAEFRGSNKGAIIGLMVGGVVIA	Del_k19_6-24	deletion	1.37626	NS_inc
DAEFRHDSGYEVHHQKLVFFAEDVGSNKGIIIGLMVGGVVIA	A-30-I	single	1.37152	NS_inc
DAEFRHDSGYEVHHVFFAEDVGSNKGAIIGLMVGGVVIA	Del_k3_15-17	deletion	1.36356	NS_inc
DAEFRHDSGYEVHHQKLVFFAEDVGSNKGAIIGLMVGGVVIC	A-42-C	single	1.35126	NS_inc
DAEFRHDSGYEVHHQKLVFFATDVGSNKGAIIGLMVGGVVIA	E-22-T	single	1.35074	NS_inc
DKLVFFAEDVGSNKGAIIGLMVGGVVIA	Del_k14_2-15	deletion	1.33554	NS_inc
DAEFRHDSGYEVHHQKLVFFGLMVGGVVIA	Del_k12_21-32	deletion	1.33208	NS_inc
DAEFRHDSGYCVHHQKLVFFAEDVGSNKGAIIGLMVGGVVIA	E-11-C	single	1.33031	NS_inc
DAEFRHDSGYEVHHQKLFFFAEDVGSNKGAIIGLMVGGVVIA	V-18-F	single	1.32939	NS_inc
NKGAIIGLMVGGVVIA	Del_k26_1-26;kmer16_27-42	truncation	1.32824	NS_inc
DAEFRHDSGYEVHHQKLVFFAEDVKSNKGAIIGLMVGGVVIA	G-25-K	single	1.32759	NS_inc
DAEFRHDSGYEVHHQKLVFFAEDVGSNKGAIIGLMIGGVVIA	V-36-I	single	1.3264	NS_inc
DAEFRHDSGYEVHHQKLVFYFAEDVGSNKGAIIGLMVGGVVIA	Ins_k1_19_Y	insertion	1.32601	NS_inc
DAEFRHDSGYEVHVQKLVFFAEDVGSNKGAIIGLMVGGVVIA	H-14-V	single	1.32376	NS_inc
DAEFRHDSGYEHVHHQKLVFFAEDVGSNKGAIIGLMVGGVVIA	Ins_k1_11_H	insertion	1.31969	NS_inc
DAEFRHDSGYEVHHQNKLVFFAEDVGSNKGAIIGLMVGGVVIA	Ins_k1_15_N	insertion	1.31888	NS_inc
DAEFRHDSGYEVFHQKLVFFAEDVGSNKGAIIGLMVGGVVIA	H-13-F	single	1.31841	NS_inc
DAEFRHDSGYEVHHQKLVFFAGEDVGSNKGAIIGLMVGGVVIA	Ins_k1_21_G	insertion	1.30714	NS_inc
DAEFRHDSGYEVHHQKLVFFAEDVGSNKGAIIGIMVGGVVIA	L-34-I	single	1.30666	NS_inc
DAEFRHDSGYEHHHQKLVFFAEDVGSNKGAIIGLMVGGVVIA	V-12-H	single	1.30038	NS_inc
DAEFRHDSGYEVHHQKKVFFAEDVGSNKGAIIGLMVGGVVIA	L-17-K	single	1.29967	NS_inc
DAEFRHDSGYEVHKGAIIGLMVGGVVIA	Del_k14_14-27	deletion	1.2968	NS_inc
DAEFRHDSGYEVHHQKLVKGAIIGLMVGGVVIA	Del_k9_19-27	deletion	1.28731	NS_inc
DAEFRHDSGYEVHHQKLVFFAENDVGSNKGAIIGLMVGGVVIA	Ins_k1_22_N	insertion	1.2828	NS_inc
DAEFRHDSGYEVHHQTLVFFAEDVGSNKGAIIGLMVGGVVIA	K-16-T	single	1.2792	NS_inc
DAEFRHADSGYEVHHQKLVFFAEDVGSNKGAIIGLMVGGVVIA	Ins_k1_6_A	insertion	1.27737	NS_inc
DAQEFRHDSGYEVHHQKLVFFAEDVGSNKGAIIGLMVGGVVIA	Ins_k1_2_Q	insertion	1.27398	NS_inc
DAEFRHDSGYEVHHQKLTVFFAEDVGSNKGAIIGLMVGGVVIA	Ins_k1_17_T	insertion	1.2731	NS_inc
DAEFRHDSGYEVHHQKYVFFAEDVGSNKGAIIGLMVGGVVIA	L-17-Y	single	1.26609	NS_inc
DAEFRHQKLVFFAEDVGSNKGAIIGLMVGGVVIA	Del_k8_6-13;Del_k8_7-14	deletion	1.26069	NS_inc
DAEFRHDSGYGSNKGAIIGLMVGGVVIA	Del_k14_11-24	deletion	1.24412	NS_inc
DAEFRHDSGYEVHHQKLVFFIEDVGSNKGAIIGLMVGGVVIA	A-21-I	single	1.24067	NS_inc
DAEFRHDSGYEVHHQKLGAIIGLMVGGVVIA	Del_k11_18-28	deletion	1.23768	NS_inc
DAEFRHDSGYEVHHQGSNKGAIIGLMVGGVVIA	Del_k9_16-24	deletion	1.2375	NS_inc
DAEFRHHDSGYEVHHQKLVFFAEDVGSNKGAIIGLMVGGVVIA	Ins_k1_5_H;Ins_k1_6_H	insertion	1.23567	NS_inc
DAEFRHDSGYEVHHQKHVFFAEDVGSNKGAIIGLMVGGVVIA	L-17-H	single	1.23207	NS_inc
DAERFRHDSGYEVHHQKLVFFAEDVGSNKGAIIGLMVGGVVIA	Ins_k1_3_R	insertion	1.22564	NS_inc
DAEFRHDSGYEVHHQKLVFFAENKGAIIGLMVGGVVIA	Del_k4_23-26	deletion	1.22546	NS_inc
DAEFRHDSGYEVHHQKLVFFAEDVGSNKGAIIGLMVGGVVWIA	Ins_k1_40_W	insertion	1.22522	NS_inc
DAEFRHPSGYEVHHQKLVFFAEDVGSNKGAIIGLMVGGVVIA	D-7-P	single	1.22504	NS_inc
DAEFRNKGAIIGLMVGGVVIA	Del_k21_6-26	deletion	1.22469	NS_inc
DAEFRHDSGYEVHHQKLVFNFAEDVGSNKGAIIGLMVGGVVIA	Ins_k1_19_N	insertion	1.22298	NS_inc
DAEFRHDSGYEVHHQKLAIIGLMVGGVVIA	Del_k12_18-29	deletion	1.21983	NS_inc
DAKFRHDSGYEVHHQKLVFFAEDVGSNKGAIIGLMVGGVVIA	E-3-K	single	1.21902	NS_inc
DAEFRHDSGYEVHHQKEDVGSNKGAIIGLMVGGVVIA	Del_k5_17-21	deletion	1.21461	NS_inc
DAEFRHDSGYEVHHQKLGSNKGAIIGLMVGGVVIA	Del_k7_18-24	deletion	1.21378	NS_inc
DAEFRHDSGYEVHHQKLVFFAEGVGSNKGAIIGLMVGGVVIA	D-23-G	single	1.21238	NS_inc
DAEFRHDSGYEVHHQKLVFFAEDNKGAIIGLMVGGVVIA	Del_k3_24-26	deletion	1.20713	NS_inc
DAEFRHDSGYRVHHQKLVFFAEDVGSNKGAIIGLMVGGVVIA	E-11-R	single	1.20598	NS_inc
DAEFRHDSGYEVHHQKLVFFLEDVGSNKGAIIGLMVGGVVIA	A-21-L	single	1.19846	NS_inc
DAEFRHQSGYEVHHQKLVFFAEDVGSNKGAIIGLMVGGVVIA	D-7-Q	single	1.19777	NS_inc
DAEFRHDHQKLVFFAEDVGSNKGAIIGLMVGGVVIA	Del_k6_8-13	deletion	1.19677	NS_inc
DAEFRHDSGYEVHNKGAIIGLMVGGVVIA	Del_k13_14-26	deletion	1.19586	NS_inc
DARFRHDSGYEVHHQKLVFFAEDVGSNKGAIIGLMVGGVVIA	E-3-R	single	1.1952	NS_inc
DASNKGAIIGLMVGGVVIA	Del_k23_3-25	deletion	1.193	NS_inc
DAEFRHDSGYEVHHNKGAIIGLMVGGVVIA	Del_k12_15-26	deletion	1.19228	NS_inc
DAHHQKLVFFAEDVGSNKGAIIGLMVGGVVIA	Del_k10_3-12	deletion	1.18521	NS_inc
DAEFRHDSGYEVHHQKLVFFAEDVFSNKGAIIGLMVGGVVIA	G-25-F	single	1.18213	NS_inc
DAEFRHDSGYEVHHQKLVFFCEDVGSNKGAIIGLMVGGVVIA	A-21-C	single	1.18097	NS_inc
DAEFRHDSGYKGAIIGLMVGGVVIA	Del_k17_11-27	deletion	1.1801	NS_inc
DAEFRHDSGYEVHHQKLVPFFAEDVGSNKGAIIGLMVGGVVIA	Ins_k1_18_P	insertion	1.17951	NS_inc
DAEFRHRDSGYEVHHQKLVFFAEDVGSNKGAIIGLMVGGVVIA	Ins_k1_6_R	insertion	1.17163	NS_inc
DAEFRHDSPYEVHHQKLVFFAEDVGSNKGAIIGLMVGGVVIA	G-9-P	single	1.17126	NS_inc
DAEFRHDSGYEVHHQKLVFFAEDVGSHNKGAIIGLMVGGVVIA	Ins_k1_26_H	insertion	1.17038	NS_inc
DAEFRHDSGYSNKGAIIGLMVGGVVIA	Del_k15_11-25	deletion	1.17017	NS_inc
DAEFRHDSGYEVHHQKLVFFAEDVGSNKGAIIGLMVGGTVVIA	Ins_k1_38_T	insertion	1.16822	NS_inc
DFAEFRHDSGYEVHHQKLVFFAEDVGSNKGAIIGLMVGGVVIA	Ins_k1_1_F	insertion	1.16508	NS_inc
DAEFRHDSGYEVHHQNKGAIIGLMVGGVVIA	Del_k11_16-26	deletion	1.16451	NS_inc
DAQKLVFFAEDVGSNKGAIIGLMVGGVVIA	Del_k12_3-14	deletion	1.16346	NS_inc
DAEFRHDSGYEVHHQKLVFFFEDVGSNKGAIIGLMVGGVVIA	A-21-F	single	1.15529	NS_inc
DAEFRHDSGYEVHHQKLVFFAEDGSNKGAIIGLMVGGVVIA	Del_k1_24-24	single_deletion	1.15099	NS_inc
DAEFRHDSGYEVHHQKLDVGSNKGAIIGLMVGGVVIA	Del_k5_18-22	deletion	1.15011	NS_inc
DAEFRHDSGYEVHHQKLVFFAEDAVGSNKGAIIGLMVGGVVIA	Ins_k1_23_A	insertion	1.14911	NS_inc
DAEFRHDSGYEVHHQKLVFFAERVGSNKGAIIGLMVGGVVIA	D-23-R	single	1.14168	NS_inc
DAEFRHDSGYEVHHQKLVFFMEDVGSNKGAIIGLMVGGVVIA	A-21-M	single	1.14018	NS_inc
DAEFRHDSGYEVHHQKLVFFAEDVGSQNKGAIIGLMVGGVVIA	Ins_k1_26_Q	insertion	1.13367	NS_inc
YEVHHQKLVFFAEDVGSNKGAIIGLMVGGVVIA	Del_k9_1-9;kmer33_10-42	truncation	1.1336	NS_inc
DAEFRHDSGYFEVHHQKLVFFAEDVGSNKGAIIGLMVGGVVIA	Ins_k1_10_F	insertion	1.13212	NS_inc
DAEFRHDSGYEVHHQKLVFFAEVGSNKGAIIGLMVGGVVIA	Del_k1_23-23	single_deletion	1.12786	NS_inc
DAEFRHDSGRYEVHHQKLVFFAEDVGSNKGAIIGLMVGGVVIA	Ins_k1_9_R	insertion	1.12779	NS_inc
DAEFRHDSGYEVHHQKLVFNKGAIIGLMVGGVVIA	Del_k7_20-26	deletion	1.12742	NS_inc
DAEFRSNKGAIIGLMVGGVVIA	Del_k20_6-25	deletion	1.12631	NS_inc
DAEFRHDSGYEVHHQKLVFFARDVGSNKGAIIGLMVGGVVIA	E-22-R	single	1.12561	NS_inc
DAEFRHDSGYEVHHQKLVTFFAEDVGSNKGAIIGLMVGGVVIA	Ins_k1_18_T	insertion	1.12028	NS_inc
DATFRHDSGYEVHHQKLVFFAEDVGSNKGAIIGLMVGGVVIA	E-3-T	single	1.11541	NS_inc
DAEFRHDSGYEVHHQKRVFFAEDVGSNKGAIIGLMVGGVVIA	L-17-R	single	1.11455	NS_inc
DAEFRHDSGYEVHHQKLVFQFAEDVGSNKGAIIGLMVGGVVIA	Ins_k1_19_Q	insertion	1.10419	NS_inc
DAFFRHDSGYEVHHQKLVFFAEDVGSNKGAIIGLMVGGVVIA	E-3-F	single	1.10283	NS_inc
DAEFFRHDSGYEVHHQKLVFFAEDVGSNKGAIIGLMVGGVVIA	Ins_k1_3_F;Ins_k1_4_F	insertion	1.10222	NS_inc
DAEFRHDSGYEVHHQKLVDVGSNKGAIIGLMVGGVVIA	Del_k4_19-22	deletion	1.09923	NS_inc
DAEFRHDSPGYEVHHQKLVFFAEDVGSNKGAIIGLMVGGVVIA	Ins_k1_8_P	insertion	1.09892	NS_inc
DAEFRHDSGYEVHHQKLVFFAEDVSNKGAIIGLMVGGVVIA	Del_k1_25-25	single_deletion	1.09688	NS_inc
DAEFRHDSGYEVHHQKLVFFAEDVGSNKGAIIGLMVGGVVHIA	Ins_k1_40_H	insertion	1.09443	NS_inc
DAEFRHDSGYEMHHQKLVFFAEDVGSNKGAIIGLMVGGVVIA	V-12-M	single	1.09236	NS_inc
DAEFRHDSGYEVHHQKNKGAIIGLMVGGVVIA	Del_k10_17-26	deletion	1.07831	NS_inc
DAEFRHDSGYEVHHQKLVFFACDVGSNKGAIIGLMVGGVVIA	E-22-C	single	1.07349	NS_inc
DAEFRHDSGCYEVHHQKLVFFAEDVGSNKGAIIGLMVGGVVIA	Ins_k1_9_C	insertion	1.07026	NS_inc
DAEFRHDSGYEVPHHQKLVFFAEDVGSNKGAIIGLMVGGVVIA	Ins_k1_12_P	insertion	1.06692	NS_inc
DAEFRHFFAEDVGSNKGAIIGLMVGGVVIA	Del_k12_7-18	deletion	1.05994	NS_inc
DAEFRHDSGHYEVHHQKLVFFAEDVGSNKGAIIGLMVGGVVIA	Ins_k1_9_H	insertion	1.05972	NS_inc
DAEFRHDSGYEVHHQKSNKGAIIGLMVGGVVIA	Del_k9_17-25	deletion	1.0583	NS_inc
DAEFRHDSGYEVHHQSNKGAIIGLMVGGVVIA	Del_k10_16-25	deletion	1.05389	NS_inc
DAEFRHDSGYEVHHQKIVFFAEDVGSNKGAIIGLMVGGVVIA	L-17-I	single	1.05354	NS_inc
DAEFRHDSGYEVHHQKLVFFAEDVGSNKGAIQIGLMVGGVVIA	Ins_k1_31_Q	insertion	1.04974	NS_inc
DAEFRHVHHQKLVFFAEDVGSNKGAIIGLMVGGVVIA	Del_k5_7-11	deletion	1.04573	NS_inc
DAEFRHDSGYEVPHQKLVFFAEDVGSNKGAIIGLMVGGVVIA	H-13-P	single	1.04323	NS_inc
DAEFRHDSGYEVHHQKFVFFAEDVGSNKGAIIGLMVGGVVIA	L-17-F	single	1.03963	NS_inc
DAEFRHDSGKGAIIGLMVGGVVIA	Del_k18_10-27	deletion	1.03723	NS_inc
DAEFRHDSGYEVHHQKLVFFAIGLMVGGVVIA	Del_k10_22-31	deletion	1.03714	NS_inc
DAEFRHDSGYEVHHQKLVFFAEDVGSNKGAIIGLMFGGVVIA	V-36-F	single	1.03373	NS_inc
DAEFRHDSGYEVHHDVGSNKGAIIGLMVGGVVIA	Del_k8_15-22	deletion	1.03342	NS_inc
DAEFRHQDSGYEVHHQKLVFFAEDVGSNKGAIIGLMVGGVVIA	Ins_k1_6_Q	insertion	1.03295	NS_inc
DAEFRHDSGYQKLVFFAEDVGSNKGAIIGLMVGGVVIA	Del_k4_11-14	deletion	1.03255	NS_inc
DAEFRHDSGYEVHHQKLVFFAEDVGSNKGGIIGLMVGGVVIA	A-30-G	single	1.03243	NS_inc
DAEFRHDSGDVGSNKGAIIGLMVGGVVIA	Del_k13_10-22	deletion	1.03111	NS_inc
DAEFRHDSGYEVHHQKLNVFFAEDVGSNKGAIIGLMVGGVVIA	Ins_k1_17_N	insertion	1.02896	NS_inc
DAEFRHDSGYNVHHQKLVFFAEDVGSNKGAIIGLMVGGVVIA	E-11-N	single	1.02821	NS_inc
DGSNKGAIIGLMVGGVVIA	Del_k23_2-24	deletion	1.02745	NS_inc
DAEFRHDSSNKGAIIGLMVGGVVIA	Del_k17_9-25	deletion	1.01426	NS_inc
DAEFRHDSGYEVHHQKLVFFAEDVGNNKGAIIGLMVGGVVIA	S-26-N	single	1.01281	NS_inc
RHDSGYEVHHQKLVFFAEDVGSNKGAIIGLMVGGVVIA	Del_k4_1-4;kmer38_5-42	truncation	1.00924	NS_inc
QKLVFFAEDVGSNKGAIIGLMVGGVVIA	Del_k14_1-14;kmer28_15-42	truncation	1.00794	NS_inc
DAEFRHDSGYEVHHQKLPFFAEDVGSNKGAIIGLMVGGVVIA	V-18-P	single	1.003	NS_inc
DAEFRHDSGYEVHHQKLVFEDVGSNKGAIIGLMVGGVVIA	Del_k2_20-21	deletion	0.998739	NS_inc
DAEFRHDSHHQKLVFFAEDVGSNKGAIIGLMVGGVVIA	Del_k4_9-12	deletion	0.997679	NS_inc
DAEFRHDSGYEVHHQKLVFFKGAIIGLMVGGVVIA	Del_k7_21-27	deletion	0.997113	NS_inc
DAEFRHDYSGYEVHHQKLVFFAEDVGSNKGAIIGLMVGGVVIA	Ins_k1_7_Y	insertion	0.994731	NS_inc
DAEFRHDSGYEVHHQKLVFFAEDVGSNKIAIIGLMVGGVVIA	G-29-I	single	0.987766	NS_inc
DAEFRHDSGYEGVHHQKLVFFAEDVGSNKGAIIGLMVGGVVIA	Ins_k1_11_G	insertion	0.979998	NS_inc
DAEFRHDWSGYEVHHQKLVFFAEDVGSNKGAIIGLMVGGVVIA	Ins_k1_7_W	insertion	0.978198	NS_inc
FFAEDVGSNKGAIIGLMVGGVVIA	Del_k18_1-18;kmer24_19-42	truncation	0.975699	NS_inc
DAEFRHYSGYEVHHQKLVFFAEDVGSNKGAIIGLMVGGVVIA	D-7-Y	single	0.972344	NS_inc
DAEFRHDSGYEVHVGSNKGAIIGLMVGGVVIA	Del_k10_14-23	deletion	0.970311	NS_inc
DAEFRHDSGYEVHHQKLVDFAEDVGSNKGAIIGLMVGGVVIA	F-19-D	single	0.96213	NS_inc
DAEFRHDSGYEVHHQKLVFFAEDVGNSNKGAIIGLMVGGVVIA	Ins_k1_25_N	insertion	0.95991	NS_inc
DAEFRHDSGYECHHQKLVFFAEDVGSNKGAIIGLMVGGVVIA	V-12-C	single	0.959886	NS_inc
DAEFRHDSGYEVCHQKLVFFAEDVGSNKGAIIGLMVGGVVIA	H-13-C	single	0.955369	NS_inc
DAEFRHDSGYEVHHSNKGAIIGLMVGGVVIA	Del_k11_15-25	deletion	0.950436	NS_inc
DAEFRHDSGYEVHHQKAEDVGSNKGAIIGLMVGGVVIA	Del_k4_17-20	deletion	0.946332	NS_inc
DAEFRHDSGYEVHHQKLVFKAEDVGSNKGAIIGLMVGGVVIA	F-20-K	single	0.942873	NS_inc
DAEFRHDVGSNKGAIIGLMVGGVVIA	Del_k16_7-22;Del_k16_8-23	deletion	0.940157	NS_inc
DAGSNKGAIIGLMVGGVVIA	Del_k22_3-24	deletion	0.93993	NS_inc
DAEFRHDSGYEVHHQKLVFEFAEDVGSNKGAIIGLMVGGVVIA	Ins_k1_19_E	insertion	0.938699	NS_inc
DAEFRHDSGVGSNKGAIIGLMVGGVVIA	Del_k14_10-23	deletion	0.935025	NS_inc
DAEFRHMSGYEVHHQKLVFFAEDVGSNKGAIIGLMVGGVVIA	D-7-M	single	0.9342	NS_inc
DAEFRHDSGYEVHHPQKLVFFAEDVGSNKGAIIGLMVGGVVIA	Ins_k1_14_P	insertion	0.933421	NS_inc
DAEFRHDHGYEVHHQKLVFFAEDVGSNKGAIIGLMVGGVVIA	S-8-H	single	0.932274	NS_inc
DAEFRHDSGYEVHHQKHLVFFAEDVGSNKGAIIGLMVGGVVIA	Ins_k1_16_H	insertion	0.931999	NS_inc
DNEFRHDSGYEVHHQKLVFFAEDVGSNKGAIIGLMVGGVVIA	A-2-N	single	0.931381	NS_inc
DAEGRHDSGYEVHHQKLVFFAEDVGSNKGAIIGLMVGGVVIA	F-4-G	single	0.929937	NS_inc
DAEFRHDSGYEVHHQKLVFFAEDVGSNKGAIIGLMVGGQVVIA	Ins_k1_38_Q	insertion	0.928385	NS_inc
DAEFRHDSGYKLVFFAEDVGSNKGAIIGLMVGGVVIA	Del_k5_11-15	deletion	0.923086	NS_inc
DAEFRHDSGYEVHHQKLVVFAEDVGSNKGAIIGLMVGGVVIA	F-19-V	single	0.922177	NS_inc
DHQKLVFFAEDVGSNKGAIIGLMVGGVVIA	Del_k12_2-13	deletion	0.921496	NS_inc
DAEFRHDSGYEVHHQKVFFAEDVGSNKGAIIGLMVGGVVIA	Del_k1_17-17	single_deletion	0.911129	NS_inc
DACFRHDSGYEVHHQKLVFFAEDVGSNKGAIIGLMVGGVVIA	E-3-C	single	0.905742	NS_inc
DAEFRHDSGYEVHPHQKLVFFAEDVGSNKGAIIGLMVGGVVIA	Ins_k1_13_P	insertion	0.904673	NS_inc
DAEFRHDSGYEVHHQKLTFFAEDVGSNKGAIIGLMVGGVVIA	V-18-T	single	0.899608	NS_inc
DAEFRHDNKGAIIGLMVGGVVIA	Del_k19_8-26	deletion	0.899105	NS_inc
DAEFRHKSGYEVHHQKLVFFAEDVGSNKGAIIGLMVGGVVIA	D-7-K	single	0.891916	NS_inc
DAEFRHDSTGYEVHHQKLVFFAEDVGSNKGAIIGLMVGGVVIA	Ins_k1_8_T	insertion	0.891281	NS_inc
DAEFRHDSGEEVHHQKLVFFAEDVGSNKGAIIGLMVGGVVIA	Y-10-E	single	0.882804	NS_inc
DAEFRHDSGYEVHHQKLVFSFAEDVGSNKGAIIGLMVGGVVIA	Ins_k1_19_S	insertion	0.877305	NS_inc
DAEFRHDSGYEVHHQSLVFFAEDVGSNKGAIIGLMVGGVVIA	K-16-S	single	0.876546	NS_inc
DAEFRHDSGYEVHHQKLVFFAEDVYSNKGAIIGLMVGGVVIA	G-25-Y	single	0.876313	NS_inc
DAEFRHDSGYEVHHQKLVFFAEDVGSNKGTIIGLMVGGVVIA	A-30-T	single	0.876249	NS_inc
DAEFRHDSGYEVHHQKLVFGAIIGLMVGGVVIA	Del_k9_20-28	deletion	0.875544	NS_inc
DAEFRHDSGYEVHHQKLVFFAEDVGKGAIIGLMVGGVVIA	Del_k2_26-27	deletion	0.872839	NS_inc
DAKLVFFAEDVGSNKGAIIGLMVGGVVIA	Del_k13_3-15	deletion	0.872392	NS_inc
DAEFRHDSGYEVHHQKLVFFAEDVGSNKGAIIGLMVGGVVITA	Ins_k1_41_T	insertion	0.867098	NS_inc
DAEFRHDSGYEVHHQVGSNKGAIIGLMVGGVVIA	Del_k8_16-23	deletion	0.863803	NS_inc
DAEFRHDSGYEVHHQAIIGLMVGGVVIA	Del_k14_16-29	deletion	0.86339	NS_inc
DAEFRHDSGYEVHHQKLVFFAEDVGHSNKGAIIGLMVGGVVIA	Ins_k1_25_H	insertion	0.860352	NS_inc
VFFAEDVGSNKGAIIGLMVGGVVIA	Del_k17_1-17;kmer25_18-42	truncation	0.858549	NS_inc
DAEFRHDSGYEVHHQKLVFFHEDVGSNKGAIIGLMVGGVVIA	A-21-H	single	0.857823	NS_inc
HHQKLVFFAEDVGSNKGAIIGLMVGGVVIA	Del_k12_1-12;kmer30_13-42	truncation	0.855632	NS_inc
DAEFRHDSGYEVHHQKLVFFAEDVGSNKGAIINLMVGGVVIA	G-33-N	single	0.842858	NS_inc
DAVHHQKLVFFAEDVGSNKGAIIGLMVGGVVIA	Del_k9_3-11	deletion	0.83778	NS_inc
DAEFRHDSGYEVHHQKLVFFAEDVGSVKGAIIGLMVGGVVIA	N-27-V	single	0.829666	NS_inc
DAEFRHDSGYEVHAQKLVFFAEDVGSNKGAIIGLMVGGVVIA	H-14-A	single	0.829179	NS_inc
DAEFRHDSKYEVHHQKLVFFAEDVGSNKGAIIGLMVGGVVIA	G-9-K	single	0.82786	NS_inc
DAEFRHDSGYHEVHHQKLVFFAEDVGSNKGAIIGLMVGGVVIA	Ins_k1_10_H	insertion	0.827621	NS_inc
DAKEFRHDSGYEVHHQKLVFFAEDVGSNKGAIIGLMVGGVVIA	Ins_k1_2_K	insertion	0.827229	NS_inc
