# Supplementary material for: An atlas of amyloid aggregation: the impact of substitutions, insertions, deletions and truncations on amyloid beta fibril nucleation
Source: Nat Commun. 2022 Nov 18;13:7084. doi: 10.1038/s41467-022-34742-3 (PMC9674652; doi:10.1038/s41467-022-34742-3)
Supplement: Supplementary file 7 — Supplementary Dataset 4 [file 41467_2022_34742_MOESM7_ESM.xlsx]

## Sheet: Sheet1
Supplementary Data 4. N-terminal truncations reported on the literature
Variant	Nucleation score	FDR=0.1 category	Reference
AB2-42	0.761472	WT-like	https://pubmed.ncbi.nlm.nih.gov/19187443/ , https://pubmed.ncbi.nlm.nih.gov/22879596/
AB3-42	0.644961	WT-like	https://content.iospress.com/articles/journal-of-alzheimers-disease/jad121945
AB3p-42			https://content.iospress.com/articles/journal-of-alzheimers-disease/jad121945
AB4-42	1.44207	increasing NS	https://pubmed.ncbi.nlm.nih.gov/30664509/
AB6-42	0.359494	WT-like	https://www.jbc.org/article/S0021-9258(20)83288-8/fulltext#fig2
AB10-42	1.1336	increasing NS	https://www.jbc.org/article/S0021-9258(20)83288-8/fulltext#fig2
AB11-42	0.448604	WT-like	https://pubmed.ncbi.nlm.nih.gov/10531052/
AB11p-42 (*)			https://pubmed.ncbi.nlm.nih.gov/10531052/
(*) p: pyroglutamic acid
