# Supplementary material for: An atlas of amyloid aggregation: the impact of substitutions, insertions, deletions and truncations on amyloid beta fibril nucleation
Source: Nat Commun. 2022 Nov 18;13:7084. doi: 10.1038/s41467-022-34742-3 (PMC9674652; doi:10.1038/s41467-022-34742-3)
Supplement: Supplementary file 8 — Supplementary Dataset 5 [file 41467_2022_34742_MOESM8_ESM.xlsx]

## Sheet: Hoja1
Supplementary Data 5. Mutagenic oligonucleotides
Primer	Sequence (5'-3')	Strand	Use
MS_01	CCAACCACAGTCTCAAGGTGAATTC	Fwd	Aβ42 library amplification
MS_02	GGTGGCGGCCGCTCTAGATTA	Rev	Aβ42 library amplification
MS_03	GAATTCACCTTGAGACTGTGGTTGG	Fwd	Pcup1-Sup35N-AB42 plasmid linearisation
MS_04	TAATCTAGAGCGGCCGCCACC	Rev	Pcup1-Sup35N-AB42 plasmid linearisation
MS_05	GCCTACATACCTCGCTCTGC	Fwd	Library quantification by qPCR
MS_06	CAACCCGGTAAGACACGACT	Rev	Library quantification by qPCR
MS_07	CCCTACACGACGCTCTTCCGATCTCCAACCACAGTCTCAAGGTGAATTC	Fwd	Library preparation, PCR1. Frame-shifted primer with homology to Illumina sequencing primer
MS_08	CCCTACACGACGCTCTTCCGATCTNCCAACCACAGTCTCAAGGTGAATTC	Fwd	Library preparation, PCR1. Frame-shifted primer with homology to Illumina sequencing primer
MS_09	CCCTACACGACGCTCTTCCGATCTNDCCAACCACAGTCTCAAGGTGAATTC	Fwd	Library preparation, PCR1. Frame-shifted primer with homology to Illumina sequencing primer
MS_10	CCCTACACGACGCTCTTCCGATCTNDDCCAACCACAGTCTCAAGGTGAATTC	Fwd	Library preparation, PCR1. Frame-shifted primer with homology to Illumina sequencing primer
MS_11	CCCTACACGACGCTCTTCCGATCTDDDKCCAACCACAGTCTCAAGGTGAATTC	Fwd	Library preparation, PCR1. Frame-shifted primer with homology to Illumina sequencing primer
MS_12	CCCTACACGACGCTCTTCCGATCTDDKKKCCAACCACAGTCTCAAGGTGAATTC	Fwd	Library preparation, PCR1. Frame-shifted primer with homology to Illumina sequencing primer
MS_13	CCCTACACGACGCTCTTCCGATCTDDKKKKCCAACCACAGTCTCAAGGTGAATTC	Fwd	Library preparation, PCR1. Frame-shifted primer with homology to Illumina sequencing primer
MS_14	TTCAGACGTGTGCTCTTCCGATCTGGTGGCGGCCGCTCTAGATTA	Rev	Library preparation, PCR1. Frame-shifted primer with homology to Illumina sequencing primer
MS_15	TTCAGACGTGTGCTCTTCCGATCTNGGTGGCGGCCGCTCTAGATTA	Rev	Library preparation, PCR1. Frame-shifted primer with homology to Illumina sequencing primer
MS_16	TTCAGACGTGTGCTCTTCCGATCTNHGGTGGCGGCCGCTCTAGATTA	Rev	Library preparation, PCR1. Frame-shifted primer with homology to Illumina sequencing primer
MS_17	TTCAGACGTGTGCTCTTCCGATCTNHHGGTGGCGGCCGCTCTAGATTA	Rev	Library preparation, PCR1. Frame-shifted primer with homology to Illumina sequencing primer
MS_18	TTCAGACGTGTGCTCTTCCGATCTHHHHGGTGGCGGCCGCTCTAGATTA	Rev	Library preparation, PCR1. Frame-shifted primer with homology to Illumina sequencing primer
MS_19	TTCAGACGTGTGCTCTTCCGATCTHHMMMGGTGGCGGCCGCTCTAGATTA	Rev	Library preparation, PCR1. Frame-shifted primer with homology to Illumina sequencing primer
MS_20	TTCAGACGTGTGCTCTTCCGATCTHHMMMAGGTGGCGGCCGCTCTAGATTA	Rev	Library preparation, PCR1. Frame-shifted primer with homology to Illumina sequencing primer
MS_21	CAAGCAGAAGACGGCATACGAGATattgcattGTGACTGGAGTTCAGACGTGTGCTCTTC	Rev	Library preparation, PCR2. Indexed Illumina sequencing primer
MS_22	CAAGCAGAAGACGGCATACGAGATcgaatccaGTGACTGGAGTTCAGACGTGTGCTCTTC	Rev	Library preparation, PCR2. Indexed Illumina sequencing primer
MS_23	CAAGCAGAAGACGGCATACGAGATccatcttaGTGACTGGAGTTCAGACGTGTGCTCTTC	Rev	Library preparation, PCR2. Indexed Illumina sequencing primer
MS_24	CAAGCAGAAGACGGCATACGAGATtggcgacgGTGACTGGAGTTCAGACGTGTGCTCTTC	Rev	Library preparation, PCR2. Indexed Illumina sequencing primer
MS_25	CAAGCAGAAGACGGCATACGAGATaagagaatGTGACTGGAGTTCAGACGTGTGCTCTTC	Rev	Library preparation, PCR2. Indexed Illumina sequencing primer
MS_26	CAAGCAGAAGACGGCATACGAGATcctccttgGTGACTGGAGTTCAGACGTGTGCTCTTC	Rev	Library preparation, PCR2. Indexed Illumina sequencing primer
MS_27	CAAGCAGAAGACGGCATACGAGATcgttgcggGTGACTGGAGTTCAGACGTGTGCTCTTC	Rev	Library preparation, PCR2. Indexed Illumina sequencing primer
MS_28	CAAGCAGAAGACGGCATACGAGATtctctctgGTGACTGGAGTTCAGACGTGTGCTCTTC	Rev	Library preparation, PCR2. Indexed Illumina sequencing primer
MS_29	CAAGCAGAAGACGGCATACGAGATggcgttgcGTGACTGGAGTTCAGACGTGTGCTCTTC	Rev	Library preparation, PCR2. Indexed Illumina sequencing primer
MS_30	CAAGCAGAAGACGGCATACGAGATaagaagacGTGACTGGAGTTCAGACGTGTGCTCTTC	Rev	Library preparation, PCR2. Indexed Illumina sequencing primer
MS_31	CAAGCAGAAGACGGCATACGAGATgtaattatGTGACTGGAGTTCAGACGTGTGCTCTTC	Rev	Library preparation, PCR2. Indexed Illumina sequencing primer
MS_32	CAAGCAGAAGACGGCATACGAGATgaaccgttGTGACTGGAGTTCAGACGTGTGCTCTTC	Rev	Library preparation, PCR2. Indexed Illumina sequencing primer
MS_33	CAAGCAGAAGACGGCATACGAGATactggagcGTGACTGGAGTTCAGACGTGTGCTCTTC	Rev	Library preparation, PCR2. Indexed Illumina sequencing primer
MS_34	CAAGCAGAAGACGGCATACGAGATttcgcgacGTGACTGGAGTTCAGACGTGTGCTCTTC	Rev	Library preparation, PCR2. Indexed Illumina sequencing primer
MS_35	CAAGCAGAAGACGGCATACGAGATaagaaccaGTGACTGGAGTTCAGACGTGTGCTCTTC	Rev	Library preparation, PCR2. Indexed Illumina sequencing primer
MS_36	CAAGCAGAAGACGGCATACGAGATctatcaagGTGACTGGAGTTCAGACGTGTGCTCTTC	Rev	Library preparation, PCR2. Indexed Illumina sequencing primer
MS_37	AATGATACGGCGACCACCGAGATCTACACTCTTTCCCTACACGACGCTCTTC	Fwd	Library preparation, PCR2. Illumina sequencing primer
MS_38	GAATTCACCTTGAGACTGTGGTTGGAAACC	Rev	Mutagenic Rev primer for Fwd MS_39-47
MS_39	GTCTCAAGGTGAATTCGAAGTTCATCATCAAAAATTGGTGTTCTTTGC	Fwd	Mutagenic primer for variant Aβ11-42
MS_40	GTCTCAAGGTGAATTCAAATTGGTGTTCTTTGCAGAAGATGTGGGTTC	Fwd	Mutagenic primer for variant Aβ16-42
MS_41	GTCTCAAGGTGAATTCGAAGATGTGGGTTCAAACAAAGGTGCAATC	Fwd	Mutagenic primer for variant Aβ22-42
MS_42	GTCTCAAGGTGAATTCGTGGGTTCAAACAAAGGTGCAATCATTGG	Fwd	Mutagenic primer for variant Aβ24-42
MS_43	GTCTCAAGGTGAATTCAACAAAGGTGCAATCATTGGACTCATGGTG	Fwd	Mutagenic primer for variant Aβ27-42
MS_44	GTCTCAAGGTGAATTCAAAGGTGCAATCATTGGACTCATGGTGGG	Fwd	Mutagenic primer for variant Aβ28-42
MS_45	GTCTCAAGGTGAATTCGGTGCAATCATTGGACTCATGGTGGGC	Fwd	Mutagenic primer for variant Aβ29-42
MS_46	GTCTCAAGGTGAATTCGCAATCATTGGACTCATGGTGGGCGGT	Fwd	Mutagenic primer for variant Aβ30-42
MS_47	GTCTCAAGGTGAATTCATCATTGGACTCATGGTGGGCGGTGTT	Fwd	Mutagenic primer for variant Aβ31-42
MS_48	GTTGTCATAGCGTAATCTAGAGCGGCCGCCACC	Fwd	Mutagenic primer for variant Aβ42 G37L
MS_49	CGCTATGACAACACCGagCACCATGAGTCCAATG	Rev	Mutagenic primer for variant Aβ42 G37L
MS_50	GTTGTCATAGCGTAATCTAGAGCGGCCGCCACC	Fwd	Mutagenic primer for variant Aβ42 G38V
MS_51	TTACGCTATGACAACAaCGCCCACCATGAGTCC	Rev	Mutagenic primer for variant Aβ42 G38V
MS_52	GAATTCGATGTAGAGTTCCGACATGACTCAGG	Fwd	Mutagenic primer for variant Aβ42 A2V
MS_53	GGAACTCTACATCGAATTCACCTTGAGACTGTG	Rev	Mutagenic primer for variant Aβ42 A2V
MS_54	CTTTGCAGGTGATGTGGGTTCAAACAAAGGTGCAATC	Fwd	Mutagenic primer for variant Aβ42 E22G
MS_55	CCCACATCACCTGCAAAGAACACCAATTTTTGATGATG	Rev	Mutagenic primer for variant Aβ42 E22G
MS_56	CATTGGAATCATGGTGGGCGGTGTTGTCATAG	Fwd	Mutagenic primer for variant Aβ42 L34I
MS_57	CCCACCATGATTCCAATGATTGCACCTTTGTTTG	Rev	Mutagenic primer for variant Aβ42 L34I
MS_58	GTTCAAACCAAGGTGCAATCATTGGACTC	Fwd	Mutagenic primer for variant Aβ42 K28Q
MS_59	GCACCTTGGTTTGAACCCACATCTTCTGC	Rev	Mutagenic primer for variant Aβ42 K28Q
MS_60	TTCTTTGCAGATGTGGGTTCAAACAAAGGTGC	Fwd	Mutagenic primer for variant Aβ42 E22d
MS_61	CCCACATCTGCAAAGAACACCAATTTTTGATG	Rev	Mutagenic primer for variant Aβ42 E22d
MS_62	GATTAGAATTCACCTTGAGACTGTGGTTGG	Fwd	Mutagenic primer for variant SupN
MS_63	GAATTCTAATCTAGAGCGGCCGCCACC	Rev	Mutagenic primer for variant SupN
